# Supplementary material for: Determinants of Ukrainian Mothers’ Intentions to Vaccinate Their Children in Poland: A Cross-Sectional Study
Source: Vaccines (Basel). 2025 Mar 19;13(3):325. doi: 10.3390/vaccines13030325 (PMC11945471; doi:10.3390/vaccines13030325)
Supplement: Supplementary file 1 [file vaccines-13-00325-s001.zip]

Archive with 1 entries (1 files):
- vaccines-3501064-supplementary.pdf
